# Supplementary material for: Genus Indiopius Fischer, 1966 (Hymenoptera, Braconidae, Opiinae) in Iran with a key to the world species
Source: Zookeys. 2014 Jan 8;(368):37–44. doi: 10.3897/zookeys.368.6658 (PMC3904068; doi:10.3897/zookeys.368.6658)
Supplement: XML Treatment for Indiopius cretensis [file zookeys.368.6658-treatment1.xml]

<!DOCTYPE tp:taxon-treatment
  PUBLIC "-//TaxonX//DTD Taxonomic Treatment Publishing DTD v0 20100105//EN" "tax-treatment-NSO.dtd">
<tp:taxon-treatment xmlns:tp="http://www.plazi.org/taxpub"><tp:treatment-meta><mixed-citation publication-type="journal"><person-group><name><surname>Peris-Felipo</surname><given-names>Francisco Javier</given-names></name><name><surname>Rahmani</surname><given-names>Zahra</given-names></name><name><surname>Belokobylskij</surname><given-names>Sergey A.</given-names></name><name><surname>Rakhshani</surname><given-names>Ehsan</given-names></name></person-group><article-title>Genus <italic>Indiopius</italic> Fischer, 1966 (Hymenoptera, Braconidae, Opiinae) in Iran with a key to the world species</article-title><source>Zookeys</source><day>8</day><month>1</month><year>2014</year><volume>2014</volume><issue>368</issue><fpage>37</fpage><lpage>44</lpage><pub-id pub-id-type="doi">10.3897/zookeys.368.6658</pub-id></mixed-citation></tp:treatment-meta><tp:nomenclature><tp:taxon-name>
                        <tp:taxon-name-part taxon-name-part-type="genus">Indiopius</tp:taxon-name-part>
                        <tp:taxon-name-part taxon-name-part-type="species">cretensis</tp:taxon-name-part>
                        <object-id xmlns:xlink="http://www.w3.org/1999/xlink" xlink:type="simple">http://species-id.net/wiki/Indiopius_cretensis</object-id>
                    </tp:taxon-name><tp:taxon-authority>Fischer, 1983</tp:taxon-authority><xref ref-type="fig" rid="F1">Figures 1</xref><xref ref-type="fig" rid="F2">–</xref><xref ref-type="fig" rid="F3">15</xref><tp:nomenclature-citation-list><tp:nomenclature-citation><tp:taxon-name>Indiopius cretensis</tp:taxon-name><comment><xref ref-type="bibr" rid="B6">Fischer 1983</xref>: 1; <xref ref-type="bibr" rid="B11">Yu et al. 2012</xref>.</comment></tp:nomenclature-citation></tp:nomenclature-citation-list></tp:nomenclature><tp:treatment-sec sec-type="Material examined"><title>Material examined.</title><p>1 ♂ (holotype), Greece, Crete, Biro, Canea, 1906/11 (Hungarian Natural History Museum, Budapest); 2 ♀ and 4 ♂, Iran, Zabol (<named-content xmlns:xlink="http://www.w3.org/1999/xlink" content-type="dwc:verbatimCoordinates" xlink:type="simple">31°02'28"N, 61°32'02"E</named-content>, 482 m A.S.L.), 26.iv.2013, sweeping on <italic><tp:taxon-name>Cyperus rotundus</tp:taxon-name></italic> (Z. Rahmani leg.) (ENV, ZISP); 7 ♀ and 20 ♂, same locality, 22–24, 26 and 27.iv.2013 (Z. Rahmani leg.) (FAUOZ).</p><!--PageBreak--></tp:treatment-sec><tp:treatment-sec sec-type="Diagnosis"><title>Diagnosis.</title><p>This species resembles <!--PageBreak--><italic><tp:taxon-name>Indiopius fischeri</tp:taxon-name></italic> Samiuddin et Ahmad from India and <italic><tp:taxon-name>Indiopius turcmenicus</tp:taxon-name></italic> Tobias from Turkmenistan. <italic><tp:taxon-name>Indiopius cretensis</tp:taxon-name></italic> differs from <italic><tp:taxon-name>Indiopius fischeri</tp:taxon-name></italic> in has the maxillary palpi as long as head height (0.5 times in <italic><tp:taxon-name>Indiopius fischeri</tp:taxon-name></italic>), the first flagellar segment of female 2.55–2.65 times as long as its width (2.1 times in <italic><tp:taxon-name>Indiopius fischeri</tp:taxon-name></italic>), and the middle flagellar segments of female 2.25–2.65 times as long as their width (1.5 times in <italic><tp:taxon-name>Indiopius fischeri</tp:taxon-name></italic>). Also, <italic><tp:taxon-name>Indiopius cretensis</tp:taxon-name></italic> differs from <italic><tp:taxon-name>Indiopius turcmenicus</tp:taxon-name></italic> in having the first flagellar segment of female 2.55–2.65 times as long as its width (3.0 times in <italic><tp:taxon-name>Indiopius turcmenicus</tp:taxon-name></italic>), the middle flagellar segments of female 2.25–2.65 times as long as their width (2.0 times in <italic><tp:taxon-name>Indiopius turcmenicus</tp:taxon-name></italic>), the first metasomal tergite 1.0–1.1 times as long as its apical width (0.8 times in <italic><tp:taxon-name>Indiopius turcmenicus</tp:taxon-name></italic>), and vein 1cu-a postfurcal (interstitial in <italic><tp:taxon-name>Indiopius turcmenicus</tp:taxon-name></italic>).</p></tp:treatment-sec><tp:treatment-sec sec-type="Description"><title>Description.</title><p>Female (first record). Body length 1.0–1.1 mm; fore wing length 1.4–1.5 mm.</p><!--PageBreak--><p><italic>Head</italic>. In dorsal view, 2.0 times as wide as median length, 1.4 times as wide as mesoscutum, smooth, with rounded temples behind eyes. Eye in lateral view 1.35 times as high as wide and twice as wide as temple in middle. POL 2.6 times OD; OOL 3.45 times OD. Face 1.25 times as wide as high; inner margins of eyes subparallel. Clypeus 3.35 times as wide as high, slightly curved ventrally. Mandible narrow, weakly and evenly widened towards base; upper tooth longer than lower tooth. Maxillary palpi as long as head height. Antenna thick, 18-segmented. Scape 1.40–1.45 times as long as maximum width, about twice as long as pedicel. First flagellar segment 2.55–2.65 times as long as its apical width, 1.15–1.20 times as long as second segment; second segment 2.6–2.7 times as long as its maximum width. Third to ninth flagellar segments 2.55–2.65 times and tenth to sixteenth segments 2.25–2.30 times as long as their maximum width.</p><p><italic>Mesosoma</italic>. In lateral view, 1.05 times as long as high. Mesoscutum 0.75–0.80 times as long as its maximum width. Notauli mainly absent, finely developed on vertical anterior part. Mesoscutal pit absent. Prescutellar depression with numerous carinae. Precoxal suture present, very shallow, not reaching anterior and posterior margins of mesopleuron. Posterior mesopleural furrow smooth. Propodeum completely smooth. Propodeal spiracles relatively small.</p><p><italic>Legs</italic>. Hind femur 3.60–3.65 times as long as its maximum width. Hind tibia weakly widened towards apex, about 10.0 times as long as its maximum subapical width, 1.1 times as long as hind tarsus. First segment of hind tarsus 1.3 times as long as second segment.</p><!--PageBreak--><p><italic>Wings</italic>. Length of fore wing 2.5 times its maximum width. Pterostigma almost triangular. Vein 1-R1 not reaching wing apex and as long as pterostigma. Veins r, 3-SR and SR1 not differentiated; 1-M straight; cu-a postfurcal, 1-CU1 widened. First subdiscal cell open. CU1b absent. M+CU1 only apically sclerotized. Hind wing 6.5 times as long as its maximum width; vein cu-a absent.</p><p><italic>Metasoma</italic>. Distinctly depressed dorso-ventrally, apical segments rather distinctly protruding behind third tergite. First tergite weakly widened towards apex, 1.1 times as long as its apical width, finely rugose but basally smooth. Second tergite largely finely granulate. Third and following tergites smooth. Ovipositor 1.05 times as long as first tergite, 0.65 times as long as hind femur.</p><p><italic>Colour</italic>. Body and legs uniformly brown to dark brown, second tergite yellowish brown. Wings hyaline. Pterostigma brown.</p><p><italic>Male</italic>. Body length 1.4–1.5 mm; fore wing length 1.5 mm. First flagellar segment 2.7–2.8 times and second segment 2.5 times as long as their width accordingly. Third to sixteenth flagellar segments 2.20–2.75 times as long as their width. Otherwise similar to female.</p><fig id="F1" position="float" orientation="portrait"><label>Figures 1–6.</label><caption><p><italic><tp:taxon-name>Indiopius cretensis</tp:taxon-name></italic> Fischer (<bold>1, 3–6</bold> female <bold>2</bold> male). <bold>1, 2</bold> Habitus, lateral view <bold>3</bold> Head, lateral view <bold>4</bold> Face in front view, mandible and maxillary palpi <bold>5</bold> Antenna <bold>6</bold> Basal segments of antenna.</p></caption><graphic xmlns:xlink="http://www.w3.org/1999/xlink" xlink:href="ZooKeys-368-037-g001.jpg" position="float" orientation="portrait" xlink:type="simple"/></fig><fig id="F2" position="float" orientation="portrait"><label>Figures 7–12.</label><caption><p><italic><tp:taxon-name>Indiopius cretensis</tp:taxon-name></italic> Fischer (<bold>7, 8</bold> male <bold>9–12</bold> female). <bold>7</bold> Antenna <bold>8</bold> Basal segments of antenna <bold>9</bold> Head, dorsal view <bold>10</bold> Mesosoma, lateral view <bold>11</bold> Mesoscutum <bold>12</bold> Propodeum.</p></caption><graphic xmlns:xlink="http://www.w3.org/1999/xlink" xlink:href="ZooKeys-368-037-g002.jpg" position="float" orientation="portrait" xlink:type="simple"/></fig><fig id="F3" position="float" orientation="portrait"><label>Figures 13–15.</label><caption><p><italic><tp:taxon-name>Indiopius cretensis</tp:taxon-name></italic> Fischer (female). <bold>13</bold> Hind and middle legs, metasoma and ovipositor, lateral view <bold>14</bold> First metasomal tergite <bold>15</bold> Fore and hind wings.</p></caption><graphic xmlns:xlink="http://www.w3.org/1999/xlink" xlink:href="ZooKeys-368-037-g003.jpg" position="float" orientation="portrait" xlink:type="simple"/></fig></tp:treatment-sec><tp:treatment-sec sec-type="Distribution"><title>Distribution.</title><p>Cape Verde Islands, Greece, Turkey, and Iran (new record).</p></tp:treatment-sec><ref-list><ref id="B6"><mixed-citation xmlns:xlink="http://www.w3.org/1999/xlink" xlink:type="simple"><person-group><name name-style="western"><surname>Fischer</surname><given-names>M</given-names></name></person-group> (<year>1983</year>) <article-title>Ein neuer <italic>Indiopius</italic> von Kreta (Hymenoptera, Braconidae, Opiinae).</article-title><source>Zeitschrift der Arbeitsgemeinschaft Österreichischer Entomologen</source><volume>35</volume>: <fpage>1</fpage>-<lpage>2</lpage>.</mixed-citation></ref><ref id="B11"><mixed-citation xmlns:xlink="http://www.w3.org/1999/xlink" xlink:type="simple"><person-group><name name-style="western"><surname>Yu</surname><given-names>DSK</given-names></name><name name-style="western"><surname>Achterberg</surname><given-names>van C</given-names></name><name name-style="western"><surname>Horstmann</surname><given-names>K</given-names></name></person-group> (<year>2012</year>) <source>Taxapad 2012, Ichneumonoidea 2011.</source><publisher-loc>Ottawa, Ontario, Canada</publisher-loc>. <comment>Database on Flash-drive</comment>. <ext-link ext-link-type="uri" xlink:href="http://www.taxapad.com" xlink:type="simple">www.taxapad.com</ext-link></mixed-citation></ref></ref-list></tp:taxon-treatment>
